# Supplementary material for: Real-Time Whole Genome Sequencing to Guide Patient-Tailored Therapy of Severe Acute Respiratory Syndrome Coronavirus 2 Infection
Source: Clin Infect Dis. 2022 Nov 3;76(6):1125–8. doi: 10.1093/cid/ciac864 (PMC10029986; doi:10.1093/cid/ciac864)
Supplement: ciac864_Supplementary_Data [file ciac864_supplementary_data.xlsx]

## Sheet: Sheet1
Patient	Age	Sex	Comorbidity/ Immunosuppression	Month of diagnosis	Variant ± genotype	Coverage	Acute or chronic	Month of treatment	Treatment	Outcome
Case 1	50	F	Thymoma	2022-02-01	Omicron BA.1.1	0.96	Chronic	2022-06-01	sotrovimab 500mg, Paxlovid	Clear
Case 2	59	M	Kidney transplant, rituximab treatment	2020-12-01	B.1.177.18	Dec ‘20: 98%	Chronic	2022-01-01	REGN-COV2	Clear
					B.1.177.18	Jan ‘22: 85%
Case 3	44	M	Combined immunedeficiency	2022-03-01	Omicron BA.5.2	0.93	Acute	2022-06-01	sotrovimab 500mg	Clear
Case 4	45	F	HIV/AIDS	2022-02-01	Delta AY.4	Pre Rx: 99%	Chronic	2022-03-01	REGN-COV2, Paxlovid	Clear
					Delta AY.4 + spike G476D + spike V445A	Post Rx: 96%
Case 5	60	M	Chronic lymphocytic leukaemia, obinutuzumab	2022-04-01	Omicron BA.2.3	Apr ‘22: 99%	Chronic	2022-08-01	Paxlovid, remdesivir	Awaited
					Omicron BA.2.3 + spike K356R	Jul ‘22: 86%
Case 6	47	F	Primary sclerosis cholangitis	2022-06-01	Omicron BA.2.12.1	0.92	Acute	2022-06-01	sotrovimab 1000mg	Clear
Table 1: Characteristics of cases, including information on diagnosis, co-morbidity and treatment.
Abbreviations: ART: antiretroviral therapy; Rx: treatment
